# Supplementary material for: Identification of Novel Small Molecule Ligands for JAK2 Pseudokinase Domain
Source: Pharmaceuticals (Basel). 2023 Jan 4;16(1):75. doi: 10.3390/ph16010075 (PMC9865020; doi:10.3390/ph16010075)
Supplement: Supplementary file 1 [file pharmaceuticals-16-00075-s001.zip]

Archive with 1 entries (1 files):
- pharmaceuticals-2104110-supplementary.pdf
